# Supplementary material for: First Investigation of the Physiological Distribution of Legacy and Emerging Perfluoroalkyl Substances in Raw Bovine Milk According to the Component Fraction
Source: Foods. 2023 Jun 22;12(13):2449. doi: 10.3390/foods12132449 (PMC10340448; doi:10.3390/foods12132449)
Supplement: Supplementary file 1 [file foods-12-02449-s001.zip]

Archive with 1 entries (1 files):
- foods-2353688-SI.pdf
